# Supplementary material for: Body Fat Plays an Important Role in of Bioimpedance Spectroscopy-Based Dry Weight Measurement Error for Patients with Hemodialysis
Source: Diagnostics (Basel). 2021 Oct 15;11(10):1907. doi: 10.3390/diagnostics11101907 (PMC8535067; doi:10.3390/diagnostics11101907)
Supplement: Supplementary file 1 [file diagnostics-11-01907-s001.zip]

Archive with 1 entries (1 files):
- diagnostics-1388143-supplementary.pdf
